# Supplementary material for: Effects of Conservation Tillage on Topsoil Microbial Metabolic Characteristics and Organic Carbon within Aggregates under a Rice (Oryza sativa L.) –Wheat (Triticum aestivum L.) Cropping System in Central China
Source: PLoS One. 2016 Jan 5;11(1):e0146145. doi: 10.1371/journal.pone.0146145 (PMC4701456; doi:10.1371/journal.pone.0146145)
Supplement: S1 File — (XLSX) [file pone.0146145.s001.xlsx]

## Sheet: Soil organic C
Soil fractions	Treatment	SOC (0-5 cm) (g kg-1)	SOC (5-10 cm) (g kg-1)	SOC (10-20 cm) (g kg-1)	MBC (0-5 cm) (mg kg-1)	DOC (0-5 cm) (g kg-1)		Soil fractions	Treatment	SOC (0-5 cm) (g kg-1)	SOC (5-10 cm) (g kg-1)	SOC (10-20 cm) (g kg-1)	MBC (0-5 cm) (mg kg-1)	DOC (0-5 cm) (g kg-1)
Bulk soil	CTNS	19.6242	18.407	16.2	1844.7	1.09005		Bulk soil	CT0	19.5998	17.843	15.6667	1845.6	1.08668
		19.3746	17.8388	15.5	1840.25	1.12			CTS	21.2948	18.1	15.9686	2365.68	1.32581
		19.8006	17.2831	15.3	1851.84	1.05			NT0	20.3258	17.8702	15.5292	2024.15	1.22461
	CTS	21.011	18.1	16.3	2351.53	1.32743			NTS	21.7493	18.3077	15.5001	2656.81	1.56292
		21.3313	18.3	16.1	2336.17	1.3		>0.25 mm aggregate	CT0	19.7	-	-	1961.55	1.05
		21.5421	17.9	15.5057	2409.33	1.35			CTS	21.3	-	-	2538.15	1.42667
	NTNS	20.0302	17.2933	15.2	2025.29	1.22384			NT	20.4333	-	-	2172.93	1.34333
		20.0054	18.8697	15.9877	2012.22	1.25			NTS	23.3667	-	-	2843.57	1.86333
		20.9416	17.4475	15.4	2034.94	1.2		<0.25 mm aggregate	CT0	17.2767	-	-	1516.54	0.886955
	NTS	21.315	18.2	15.7	2689.69	1.55876			CTS	19.4767	-	-	1820.04	1.09568
		21.8481	18.5	15.5002	2636.72	1.53			NT	18.4067	-	-	1758.24	1.01483
		22.0848	18.223	15.3	2644.02	1.6			NTS	21.24	-	-	2245.09	1.24815
>0.25 mm aggregate	CTNS	19.6	-	-	1957.72	1.05
		19.7	-	-	1965.07	1.1
		19.8	-	-	1961.85	1
	CTS	21.2	-	-	2519.71	1.45
		21.3	-	-	2569.25	1.4
		21.4	-	-	2525.48	1.43
	NTNS	20.4	-	-	2133.98	1.35
		20.5	-	-	2145.56	1.33
		20.4	-	-	2239.26	1.35
	NTS	23.3	-	-	2864.34	1.87
		23.4	-	-	2847.35	1.85
		23.4	-	-	2819.01	1.87
<0.25 mm aggregate	CTNS	17.23	-	-	1522.79	0.900864
		17.34	-	-	1522.47	0.91
		17.26	-	-	1504.35	0.85
	CTS	19.34	-	-	1833.64	1.09705
		19.56	-	-	1804.92	1.11
		19.53	-	-	1821.56	1.08
	NTNS	18.23	-	-	1746.19	1.01144
		18.43	-	-	1768.67	1.03306
		18.56	-	-	1759.88	1
	NTS	21.12	-	-	2207.09	1.25
		21.45	-	-	2256.09	1.26446
		21.15	-	-	2272.08	1.23

## Sheet: Biolog
Treatments	Pyruvic Acid Methyl Ester	Tween 40	Tween 80	α-Cyclodextrin	Glycogen	D-Cellobiose	α-D-Lactose	β-Methyl-DGlucoside	D-Xylose	i-Erythritol	D-Mannitol	N-Acetyl-D-Glucosamine	D-Glucosaminic Acid	Glucose-1Phosphate	D,L-αGlycerol Phosphate	D-Galactonic Acid γ-Lactone	D-Galacturonic Acid	2-Hydroxy Benzoic Acid	4-Hydroxy Benzoic Acid	γ-Hydroxybutyric Acid	Itaconic Acid	α-Ketobutyric Acid	D-Malic Acid	L-Arginine	L-Asparagine	L-Phenylalanine	L-Serine	L-Threonine	Glycyl-LGlutamic Acid	Phenylethylamine	Putrescine		Treatment	Carbohydrates	Amino acids	Carboxylic acids	Polymers	Phenolic compounds	Amines	AWCD	Shannon index	Treatments	Carbohydrates	Amino acids	Carboxylic acids	Polymers	Phenolic compounds	Amines	AWCD
CTNS (>0.25mm)	0.48	1.28	1.1	0.592	1.27208	1.288	0.424	0.39968	0.184	0.08	1.368	1.25408	0.896	0.096	0.32	0.95336	1.0392	1.136	1.268	0.024	0.272	0.12	0.344	1.304	1.44	0.896	0.232	0.256	0.104	0.504	1.13868		CT0 (>0.25 mm)	8.15032	3.432	3.32	4.25208	1.292	1.13868	0.711777	3.174	CT0 (>0.25 mm)	8.06533	3.448	3.3208	4.22449	1.22819	1.07401	0.704715
	0.48	1.288	1.1	0.568	1.23024	1.288	0.432	0.36032	0.184	0.08	1.36	1.21516	0.912	0.096	0.32	0.92708	0.98844	1.144	1.18032	0.024	0.28	0.12	0.344	1.312	1.456	0.912	0.224	0.264	0.112	0.504	1.03088			8.019	3.472	3.344	4.18624	1.20432	1.03088	0.701175	3.176	CT0 (<0.25 mm)	5.14036	2.25272	2.28827	2.73086	0.867693	0.413333	0.452986
	0.496	1.264	1.12	0.576	1.25116	1.288	0.416	0.34264	0.16336	0.088	1.352	1.2	0.896	0.104	0.336	0.95268	1.04	1.136	1.16424	0.024	0.264	0.12	0.3464	1.304	1.464	0.912	0.216	0.24	0.112	0.496	1.05248			8.02668	3.44	3.2984	4.23516	1.18824	1.05248	0.701192	3.175	CTS (>0.25 mm)	10.7072	6.20072	4.88103	5.22627	1.38408	1.15667	0.989957
CTNS (<0.25mm)	0.344	0.968	0.78	0.0525	1.04812	0.89736	0.216	0.2682	0.16	0.10244	1.16	0.95828	0.16696	0.072	0.24	0.62176	0.56	0.696	0.90484	0.008	0.096	0.064	0.21304	0.968	1.224	0.464	0.15536	0.096	0.032	0.272	0.424		CT0 (<0.25 mm)	5.22164	2.24336	2.30904	2.77798	0.91284	0.424	0.459125	3.071	CTS(<0.25 mm)	7.59806	4.55981	3.41922	3.22436	0.843102	0.60424	0.676757
	0.36	0.96	0.77	0.04688	1.03528	0.88264	0.216	0.27652	0.176	0.06268	1.144	0.96456	0.10568	0.06316	0.248	0.62848	0.576	0.712	0.80948	0.008	0.096	0.056	0.17976	0.984	1.248	0.448	0.15268	0.088	0.04772	0.28	0.416			5.17308	2.2644	2.27576	2.7348	0.81748	0.416	0.452952	3.063	NT (>0.25 mm)	9.30964	5.00269	4.09011	4.91501	1.49985	1.30187	0.86473
	0.344	0.952	0.72	0.05812	1.048	0.85368	0.216	0.26424	0.16	0.07512	1.168	0.95732	0.09024	0.072	0.24	0.51944	0.568	0.696	0.86476	0.008	0.112	0.064	0.176	0.976	1.2	0.4984	0.144	0.104	0.04	0.264	0.4			5.02636	2.2504	2.28	2.6798	0.87276	0.4	0.446881	3.061	NT (<0.25 mm)	6.98402	3.38977	2.83397	3.49204	1.31948	0.575467	0.616777
CTS (>0.25mm)	1.13424	1.65632	1.6604	0.836	1.27208	1.488	0.8	0.896	0.24	0.144	1.536	1.536	1.136	0.184	0.5512	0.968	1.57955	1.16	1.30424	0.056	0.41224	0.21152	0.89928	1.528	1.688	1.43884	0.96	0.344	0.28	1.456	1.1476		CTS (>0.25 mm)	10.7307	6.16684	4.70736	5.25648	1.36024	1.1476	0.983984	3.262	NTS (>0.25 mm)	12.6784	7.00676	5.64212	6.55207	1.67034	1.53	1.16808
	1.128	1.6	1.624	0.836	1.23024	1.496	0.816	0.904	0.24	0.13616	1.544	1.528	1.136	0.192	0.47672	0.984	1.51739	1.1174	1.336	0.056	0.416	0.22372	1.17952	1.52	1.704	1.3594	0.984	0.36392	0.288	1.464	1.144			10.5917	6.16332	4.93924	5.18624	1.392	1.144	0.985305	3.266	NTS (<0.25 mm)	8.7359	4.7158	3.88118	3.88412	1.4545	0.688	0.772872
	1.136	1.61664	1.64492	0.828	1.25116	1.512	0.824	1.008	0.22304	0.144	1.552	1.52	1.128	0.176	0.53688	0.984	1.536	1.16712	1.344	0.056	0.424	0.2154	1.22844	1.512	1.712	1.464	1	0.352	0.272	1.472	1.1784			10.799	6.272	4.99648	5.23608	1.4	1.1784	1.00058	3.264
CTS (<0.25mm)	0.72	1.15528	1.12	0.0584	1.04812	1.00315	0.42	0.35672	0.24	0.096	1.304	1.072	0.8	0.08	0.277787	0.862187	1.2812	0.8	0.816	0.0173067	0.276693	0.106493	0.472	1.42496	1.496	0.886133	0.8	0.190453	0.096	1.04675	0.5858		CTS(<0.25 mm)	7.58989	4.51533	3.43543	3.22967	0.833307	0.5858	0.674498	3.178
	0.736	1.12	1.136	0.0568	1.03528	0.9776	0.427307	0.545467	0.24	0.096	1.312	1.072	0.8	0.088	0.238267	0.872373	1.1118	0.8	0.824	0.016	0.302053	0.103653	0.455627	1.424	1.464	0.892107	0.824	0.216427	0.096	1.04	0.62268			7.60321	4.53253	3.40533	3.20568	0.84	0.62268	0.675659	3.19
	0.736	1.16	1.144	0.059448	1.048	0.986293	0.387947	0.51896	0.22304	0.088	1.304	1.064	0.816	0.088	0.333867	0.772747	1.1965	0.808	0.84	0.016	0.275573	0.109333	0.464	1.408	1.472	0.912	0.832	0.183573	0.112	1.12	0.60424			7.60106	4.63157	3.41691	3.23774	0.856	0.60424	0.680114	3.185
NTNS (>0.25mm)	0.714587	1.28	1.536	0.67792	1.24032	1.464	0.504	0.464	0.2	0.104	1.448	1.416	1.16696	0.226267	0.418427	0.98672	1.232	1.216	1.464	0.02064	0.408	0.180347	0.756213	1.464	1.696	1.32731	0.29096	0.342907	0.2044	1.04776	1.3056		NT (>0.25 mm)	9.38237	4.90933	4.08856	4.91824	1.48464	1.3056	0.864624	3.221
	0.744507	1.31221	1.51784	0.685467	1.27496	1.464	0.512	0.456	0.216	0.112	1.464	1.424	1.07968	0.24	0.402133	0.96592	1.232	1.224	1.472	0.0317867	0.416	0.176	0.7784	1.472	1.712	1.36149	0.32	0.318667	0.22	1.08	1.304			9.32773	5.01216	4.15461	4.94227	1.50379	1.304	0.870615	3.226
	0.603307	1.288	1.4824	0.644347	1.28579	1.472	0.528	0.472	0.22572	0.104	1.448	1.44	1.04515	0.201493	0.446053	0.8684	1.216	1.224	1.48	0.03112	0.424	0.16	0.699147	1.456	1.72	1.39091	0.288	0.313867	0.232	1.14181	1.296			9.21881	5.08659	4.02715	4.88453	1.51112	1.296	0.858952	3.219
NTNS (<0.25mm)	0.52	1.04	1.36	0.0727467	1.00917	0.999227	0.264	0.328	0.2	0.0916533	1.296	1.072	0.664	0.107227	0.302693	0.82888	0.736	1.072	1.296	0.0170933	0.232	0.0924267	0.36	1.08	1.392	0.816	0.168	0.168	0.048	0.728	0.584		NT (<0.25 mm)	6.96245	3.32	2.80443	3.44115	1.31309	0.584	0.611133	3.135
	0.528	1.056	1.41803	0.0681867	1.09624	0.99376	0.251387	0.32	0.22576	0.0809867	1.304	1.08	0.656	0.088	0.32784	0.85704	0.744	1.08605	1.28	0.0248	0.24	0.1108	0.38668	1.08	1.4	0.832	0.176	0.192	0.064	0.736	0.580987			7.02107	3.4	2.87348	3.57621	1.3048	0.580987	0.622082	3.139
	0.528	1.04	1.376	0.0663733	1.01272	1.00365	0.264827	0.312	0.2	0.0766133	1.312	1.064	0.648	0.0893067	0.306373	0.863413	0.752	1.08	1.32	0.02056	0.24	0.104	0.352	1.088	1.416	0.88	0.185307	0.2	0.056	0.712	0.561413			6.96853	3.44931	2.824	3.45875	1.34056	0.561413	0.617115	3.135
NTS (>0.25 mm)	1.12	1.784	1.71784	1.5	1.6	1.696	1.04	1.056	0.24384	0.192	1.68	1.608	1.216	0.328	0.96	1.18453	1.67944	1.384	1.57236	0.072	0.824	0.224	0.95696	1.76	1.85584	1.67643	0.276453	0.896	0.4984	1.76	1.52		NTS (>0.25 mm)	12.5718	6.96312	5.54896	6.51384	1.64436	1.52	1.15749	3.285
	1.13608	1.76333	1.67837	1.54	1.64	1.776	1.072	1.072	0.265013	0.192	1.776	1.608	1.224	0.344	0.952	1.15573	1.7332	1.392	1.63928	0.064	0.816	0.224	1.07608	1.84	1.84797	1.696	0.199413	0.912	0.536	1.744	1.53			12.7859	6.93539	5.71941	6.63437	1.70328	1.53	1.17563	3.282
	1.136	1.768	1.704	1.5	1.6	1.704	1.056	1.056	0.24	0.2	1.712	1.624	1.232	0.36	0.984	1.16	1.63739	1.416	1.5978	0.0655733	0.832	0.232	1.03397	1.792	1.84	1.696	0.433787	0.888	0.528	1.736	1.54			12.6774	7.12179	5.65797	6.508	1.66337	1.54	1.17111	3.294
NTS (<0.25mm)	0.58944	1.36269	1.456	0.13	1.064	1.28237	0.536	0.6	0.242293	0.125813	1.504	1.20328	1.00203	0.128	0.40224	0.88	1.28339	0.92688	1.44405	0.024	0.336	0.128	0.409173	1.44	1.6	1.2	0.427653	0.317307	0.184	1.13893	0.696		NTS (<0.25 mm)	8.83392	4.86789	3.67587	3.93237	1.46805	0.696	0.776243	3.194
	0.609173	1.50989	1.464	0.14	1.056	1.2	0.544	0.584	0.227627	0.119768	1.504	1.22768	0.971813	0.12	0.406853	0.896	1.20467	0.92896	1.4276	0.0121067	0.36	0.128	0.5328	1.496	1.6	1.216	0.407867	0.32	0.192	0.9028	0.696			8.73537	4.63867	4.02669	3.86	1.43971	0.696	0.774374	3.194
	0.6	1.42413	1.472	0.14	1.048	1.2	0.512	0.558667	0.263307	0.127104	1.464	1.15184	0.971813	0.128	0.375067	0.904	1.20075	0.981867	1.43173	0.024	0.344	0.136	0.548853	1.488	1.6	1.224	0.378853	0.36	0.168	0.909973	0.672			8.63841	4.64083	3.94099	3.86	1.45573	0.672	0.767999	3.199
[truncated: 1 more columns]
